# Supplementary material for: Reassessing Fitness-to-Drive in Drinker Drivers: The Role of Cognition and Personality
Source: Int J Environ Res Public Health. 2021 Dec 5;18(23):12828. doi: 10.3390/ijerph182312828 (PMC8657624; doi:10.3390/ijerph182312828)
Supplement: Supplementary file 1 [file ijerph-18-12828-s001.zip]

Archive with 3 entries (3 files):
- Supplementary_File_S3.xlsx
- Table_S1.pdf
- Table_S2.pdf
