# Supplementary material for: Reassessing Fitness-to-Drive in Drinker Drivers: The Role of Cognition and Personality
Source: Int J Environ Res Public Health. 2021 Dec 5;18(23):12828. doi: 10.3390/ijerph182312828 (PMC8657624; doi:10.3390/ijerph182312828)
Supplement: Supplementary file 1 [file ijerph-18-12828-s001.zip › Supplementary_File_S3.xlsx]

## Sheet: Foglio1
Please, do not use for clinical assessment. It is provided for explanatory purposes only
Authors are not responsible for improper use of the present example
Please, do not change yellow highlighted data
		B	X	B*X	Min	Max	Score	Check
Intercept	7.273
moca		0.158		0	0	30	Raw_corrected	Ok!
mrt		-0.0679		0	0	40	Raw	Ok!
dt		-0.0221		0	0	100	Percentiles	Ok!
psyc		-0.063		0	15	85	T	Illegal
disc		0.1153		0	15	85	T	Illegal
nege		-0.1303		0	15	85	T	Illegal
intr		-0.0927		0	15	85	T	Illegal
		p	0.999
			At risk
